# Supplementary material for: Serum and Amniotic Fluid Metabolic Profile Changes in Response to Gestational Diabetes Mellitus and the Association with Maternal–Fetal Outcomes
Source: Nutrients. 2021 Oct 18;13(10):3644. doi: 10.3390/nu13103644 (PMC8539410; doi:10.3390/nu13103644)
Supplement: Supplementary file 1 [file nutrients-13-03644-s001.zip]

Archive with 7 entries (7 files):
- Supplementary files/Figure S3a-S3b.tif
- Supplementary files/Figure S5a-S5b.tif
- Supplementary files/Figures S1a-S1b.tif
- Supplementary files/Figures S2a-S2b.tif
- Supplementary files/Figures S4a-S4f.tif
- Supplementary files/Table S1.pdf
- Supplementary files/Table S2.pdf
